# Supplementary material for: CDK4/6 inhibition in advanced chordoma: final results of the NCT PMO-1601 trial
Source: ESMO Open. 2025 Jul 7;10(7):105498. doi: 10.1016/j.esmoop.2025.105498 (PMC12272896; doi:10.1016/j.esmoop.2025.105498)
Supplement: Supplementary Table 2 [file mmc2.csv]

Genes
RB1
CDKN2A
MTAP
CDK4
CDK6
CCND1
PIK3CA
PTEN
PIK3R1
TSC1
TSC2
ARID1A
PBRM1
SETD2
EGFR
MET
PDGFRA
PDGFRB
AXL
FGFR1
FGFR2
FGFR3
FGFR4
